# Supplementary material for: Polystyrene Nanoplastic Exposure Causes Reprogramming of Anti-Oxidative Genes Hmox1 and Sod3 by Inhibiting Nuclear Receptor RORγ in the Mouse Liver
Source: Biology (Basel). 2026 Jan 13;15(2):135. doi: 10.3390/biology15020135 (PMC12837483; doi:10.3390/biology15020135)
Supplement: Supplementary file 1 [file biology-15-00135-s001.zip]

Archive with 1 entries (1 files):
- biology-4036051-supplementary.pdf
